# Supplementary material for: Incidence of Burnout Syndrome among Anesthesiologists and Intensivists in France: The REPAR Study
Source: Int J Environ Res Public Health. 2023 Jan 18;20(3):1771. doi: 10.3390/ijerph20031771 (PMC9914122; doi:10.3390/ijerph20031771)
Supplement: Supplementary file 1 [file ijerph-20-01771-s001.zip]

Archive with 1 entries (1 files):
- ijerph-2055406-supplementary.pdf
